# Supplementary material for: A filter design for T-S fuzzy systems based on moving horizon estimator with measurement noise
Source: PeerJ Comput Sci. 2023 Jan 18;9:e1208. doi: 10.7717/peerj-cs.1208 (PMC10280225; doi:10.7717/peerj-cs.1208)
Supplement: Supplemental Information 2 — Through the above two kinds of different noise simulations, we find that it is feasible to use MHE to solve the discrete-time filtering problem. The filter based on the MHE method we designed shows a good effect in the T-S fuzzy system with external disturbance, even if the disturbance is non-Gaussian. [file peerj-cs-09-1208-s002.zip]

Archive with 4 entries (3 files):
- TSfuzzymhematlab/g_mhe.m
- TSfuzzymhematlab/sin_mhe.m
- TSfuzzymhematlab/uni_mhe.m
- TSfuzzymhematlab/
