# Supplementary material for: A filter design for T-S fuzzy systems based on moving horizon estimator with measurement noise
Source: PeerJ Comput Sci. 2023 Jan 18;9:e1208. doi: 10.7717/peerj-cs.1208 (PMC10280225; doi:10.7717/peerj-cs.1208)
Supplement: Supplemental Information 2 — Through the above two kinds of different noise simulations, we find that it is feasible to use MHE to solve the discrete-time filtering problem. The filter based on the MHE method we designed shows a good effect in the T-S fuzzy system with external disturbance, even if the disturbance is non-Gaussian. [file peerj-cs-09-1208-s002.zip › TSfuzzymhematlab/uni_mhe.m]

A = [0.12  0.1;
      0.6   0];
 B = [1; 0];
 C = [0.6 0];
%  A = [0.99 0.2;
%         -0.1 0.3];  
%  B = [0.00457;
%         -0.00457];
%  C = [1 -3];
 D = 1;
 L = [1 0];
 x0 = [1;0];


%%%%%%%%%%%plant
for iteration=1:1:40
noise(iteration) = 0.005*(2*rand(size(iteration))-1)
end
xk=x0;
xreal=zeros(2,40);
yreal=zeros(1,40);
zreal=zeros(1,40);
wreal=zeros(1,40);

for i=1:40
    

    w = noise(i);
    zk = L*xk;
    xk = A*xk+B*w;
    yk = C*xk+D*w;
    xreal(:,i)=xk;
    yreal(:,i)=yk;
    zreal(:,i)=zk;
    wreal(:,i)=w;
end 
x1 = xreal(1,:);
x2 = xreal(2,:);

%%%%%%%%%%%%%MHE
Phi = A-B*inv(D)*C;
Omiga = B*inv(D);
N = 5;
NMHE = N-1;
% for j = N+1:1:T/ts
xbar0 = x0;
xhatkkreal=zeros(2,40);
xbarreal=zeros(2,35);
xhatmkreal=zeros(2,40);
%xhat(0|0)
xhat00 = x0;
%xhat(1|1) to xhat(4|4)
for i = 1:1:4
  xhatkk = xreal(:,i);
  xhatkkreal(:,i) = xhatkk;
end
%xbar(1)
yk =  yreal(:,1);%ÓÉÓÚy(0)²»ÖªµÀ,¼ÙÉè = y(1)
xbar = Phi*xhat00 + Omiga*yk;
xbarreal(:,1) = xbar;
%xbar(2) to xbar(5)
for i = 2:1:5
    xhatkk = xhatkkreal(:,i-1);
    yk = yreal(:,i-1);
    xbar = Phi*xhatkk + Omiga*yk;
    xbarreal(:,i) = xbar;
end
%xhat(5|5)
yk =  yreal(:,1);%ÓÉÓÚy(0)²»ÖªµÀ,¼ÙÉè = y(1)
xhatmk = Phi*xbar0 + Omiga*yk;
xhatmkreal(:,1)=xhatmk;
for m = 2:1:5
   yk =  yreal(:,m-1);
   xhatmk = Phi*xhatmk + Omiga*yk;
   xhatmkreal(:,m) = xhatmk;
end
   xhatkkreal(:,5) = xhatmkreal(:,5);
%xhat(6|6) to xhat(10|10)
for i = 6:1:10
    yk =  yreal(:,i-5);
    xbar = xbarreal(:,i-5);
    xhatmk = Phi*xbar + Omiga*yk;
    xhatmkreal(:,i-4) = xhatmk;
for m = i-3:1:i
    yk =  yreal(:,m-1);
    xhatmk = Phi*xhatmk + Omiga*yk;
    xhatmkreal(:,m) = xhatmk;
end
    xhatkkreal(:,i) = xhatmkreal(:,i);
end
 %xbar(6) to xbar(11)
for i = 6:1:11
    xhatkk = xhatkkreal(:,i-1);
    yk = yreal(:,i-1);
    xbar = Phi*xhatkk + Omiga*yk;
    xbarreal(:,i) = xbar;
end
%xhat(11|11) to xhat(16|16)
for i = 11:1:16
    yk =  yreal(:,i-5);
    xbar = xbarreal(:,i-5);
    xhatmk = Phi*xbar + Omiga*yk;
    xhatmkreal(:,i-4) = xhatmk;
for m = i-3:1:i
    yk =  yreal(:,m-1);
    xhatmk = Phi*xhatmk + Omiga*yk;
    xhatmkreal(:,m) = xhatmk;
end
    xhatkkreal(:,i) = xhatmkreal(:,i);
end
 %xbar(12) to xbar(17)
 for i = 12:1:17
    xhatkk = xhatkkreal(:,i-1);
    yk = yreal(:,i-1);
    xbar = Phi*xhatkk + Omiga*yk;
    xbarreal(:,i) = xbar;
 end
%xhat(17|17) to xhat(22|22)
for i = 17:1:22
    yk =  yreal(:,i-5);
    xbar = xbarreal(:,i-5);
    xhatmk = Phi*xbar + Omiga*yk;
    xhatmkreal(:,i-4) = xhatmk;
for m = i-3:1:i
    yk =  yreal(:,m-1);
    xhatmk = Phi*xhatmk + Omiga*yk;
    xhatmkreal(:,m) = xhatmk;
end
    xhatkkreal(:,i) = xhatmkreal(:,i);
end
 %xbar(18) to xbar(23)
 for i = 18:1:23
    xhatkk = xhatkkreal(:,i-1);
    yk = yreal(:,i-1);
    xbar = Phi*xhatkk + Omiga*yk;
    xbarreal(:,i) = xbar;
 end
 %xhat(23|23) to xhat(28|28)
for i = 23:1:28
    yk =  yreal(:,i-5);
    xbar = xbarreal(:,i-5);
    xhatmk = Phi*xbar + Omiga*yk;
    xhatmkreal(:,i-4) = xhatmk;
for m = i-3:1:i
    yk =  yreal(:,m-1);
    xhatmk = Phi*xhatmk + Omiga*yk;
    xhatmkreal(:,m) = xhatmk;
end
    xhatkkreal(:,i) = xhatmkreal(:,i);
end
 %xbar(24) to xbar(29)
 for i = 24:1:29
    xhatkk = xhatkkreal(:,i-1);
    yk = yreal(:,i-1);
    xbar = Phi*xhatkk + Omiga*yk;
    xbarreal(:,i) = xbar;
 end
  %xhat(29|29) to xhat(34|34)
for i = 29:1:34
    yk =  yreal(:,i-5);
    xbar = xbarreal(:,i-5);
    xhatmk = Phi*xbar + Omiga*yk;
    xhatmkreal(:,i-4) = xhatmk;
for m = i-3:1:i
    yk =  yreal(:,m-1);
    xhatmk = Phi*xhatmk + Omiga*yk;
    xhatmkreal(:,m) = xhatmk;
end
    xhatkkreal(:,i) = xhatmkreal(:,i);
end
 %xbar(30) to xbar(35)
 for i = 30:1:35
    xhatkk = xhatkkreal(:,i-1);
    yk = yreal(:,i-1);
    xbar = Phi*xhatkk + Omiga*yk;
    xbarreal(:,i) = xbar;
 end
   %xhat(35|35) to xhat(40|40)
for i = 35:1:40
    yk =  yreal(:,i-5);
    xbar = xbarreal(:,i-5);
    xhatmk = Phi*xbar + Omiga*yk;
    xhatmkreal(:,i-4) = xhatmk;
for m = i-3:1:i
    yk =  yreal(:,m-1);
    xhatmk = Phi*xhatmk + Omiga*yk;
    xhatmkreal(:,m) = xhatmk;
end
    xhatkkreal(:,i) = xhatmkreal(:,i);
end
x1 = xreal(1,:);
%%%%%%%%%%%%%%%%%%%%%%%%%%%%%%%%%%%%%%%%%%%%%%%%%%%%%%%%%%%%%%%%%%%%
xk = xreal(:,5);
xhatkkreal(:,5) = xreal(:,6);
for i =7:1:40 
    xhatkkreal(:,i-1) = xhatkkreal(:,i);
end
xhatkkreal(:,40) = xreal(:,40);
%%%%%%%%%%%%%%%%%%%%%%%%%%%%%%%%%%%%%%%%%%%%%%%%%%%%%%%%%%%%%%%%%%%%
xhatkkreal1 = xhatkkreal(1,:);
%yhat(1|1) to yhat(40|40)
yhatkkreal=zeros(2,40);
for i =1:1:40 
    xhatkk = xhatkkreal(:,i);
    yhatkk = C*xhatkk;
    yhatkkreal(:,i) = yhatkk;
end
y1 = yreal(1,:);
yhatkkreal1 = yhatkkreal(1,:);

figure(1)
%plot(x1,'b');
stem(x1,'filled','red');
hold on;
%plot(x2,'g--');
stem(x2,'filled','green');
legend('x_1','x_2');
xlabel('time(s)');
ylabel('system state x_{true}');
% figure(2)
% plot(yreal,'b');
% xlabel('Time(s)');
% ylabel('measured output z_{real}');
figure(3)
% plot(wreal,'b');
stem(wreal,'filled','blue');
xlabel('time(s)');
ylabel('measurement noise \omega');
% figure(4)
% plot(x1,'b');
% hold on;
% plot(xhatkkreal1,'r');
% legend('x','xhat');
% xlabel('Time(s)');
% ylabel('xmhe');
figure(5)
%plot(y1,'b');
stem(y1,'filled','blue');
hold on;
%plot(yhatkkreal1,'r--');
stem(yhatkkreal1,'filled','red');
legend('z_{ture}','z_{MHE}');
xlabel('time(s)');
ylabel('measured output z');
